# Supplementary material for: An Evaluation of Oral Anticoagulant Safety Indicators by England’s Community Pharmacies
Source: Pharmacy (Basel). 2024 Aug 29;12(5):134. doi: 10.3390/pharmacy12050134 (PMC11417885; doi:10.3390/pharmacy12050134)
Supplement: Supplementary file 1 [file pharmacy-12-00134-s001.zip]

Archive with 2 entries (2 files):
- map (1).jpg
- pharmacy-3123043-supplementary.pdf
